# Supplementary material for: Description of the Fifth New Species of Russula subsect. Maculatinae from Pakistan Indicates Local Diversity Hotspot of Ectomycorrhizal Fungi in Southwestern Himalayas
Source: Life (Basel). 2021 Jul 6;11(7):662. doi: 10.3390/life11070662 (PMC8303804; doi:10.3390/life11070662)
Supplement: Supplementary file 1 [file life-11-00662-s001.zip]

Archive with 1 entries (1 files):
- life-1277415-supplementary.pdf
